# Supplementary material for: Fecal Microbiota Characteristics in Constipation-Predominant and Mixed-Type Irritable Bowel Syndrome
Source: Microorganisms. 2024 Jul 12;12(7):1414. doi: 10.3390/microorganisms12071414 (PMC11278693; doi:10.3390/microorganisms12071414)
Supplement: Supplementary file 1 [file microorganisms-12-01414-s001.zip]

Archive with 1 entries (1 files):
- Table S1. A complete list of the bacterial taxa identified for the samples under investigation..xlsx
