# Supplementary material for: Fecal Microbiota Characteristics in Constipation-Predominant and Mixed-Type Irritable Bowel Syndrome
Source: Microorganisms. 2024 Jul 12;12(7):1414. doi: 10.3390/microorganisms12071414 (PMC11278693; doi:10.3390/microorganisms12071414)
Supplement: Supplementary file 1 [file microorganisms-12-01414-s001.zip › Table S1. A complete list of the bacterial taxa identified for the samples under investigation..xlsx]

## Sheet: Лист1
								Healthy group												IBS-C group														IBS-M group
X	Kingdom	Phylum	Class	Order	Family	Genus	Species	h1	h2	h3	h4	h5	h6	h7	h8	h9	h10	h11	h12	c26	c27	c29	c30	c33	c34	c35	c36	c37	c40	c41	c43	c44	c45	m54	m56	m57	m58	m60	m61	m62	m63	m65	m66	m68	m69	m70	m71	m72	m74
GGACAATGGGCGAAAGCCTGATCCAGCCATGCCGCGTGTGTGAAGAAGGCCTTTTGGTTGTAAAGCACTTTAAGCGAGGAGGAGGCTACCGAGATTAATACTCTAGGATAGTGGACGTTACTCGCAGAATAAGCACCGGCTAACTCTGTG	Bacteria	Proteobacteria	Gammaproteobacteria	Pseudomonadales	Moraxellaceae	Acinetobacter	Acinetobacter johnsonii	0.000399361	0	0	0	0	0	0	0	0	0	0	0	0	0	0	0	0	0	0	0	0	0	0	0	0	0	0	0	0	0	0	0	0	0	0	0	0	0	0	0	0	0
TCGAGAATCATTCACAATGGGGGAAACCCTGATGGTGCGACGCCGCGTGGGGGAATGAAGGTCTTCGGATTGTAAACCCCTGTCATGTGGGAGCAAATTAAAAAGATAGTACCACAAGAGGAAGAGACGGCTAACTCTGTGCCAGCAGCC	Bacteria	Verrucomicrobiota	Verrucomicrobiae	Verrucomicrobiales	Akkermansiaceae	Akkermansia	Akkermansia muciniphila	0.000399361	0	0.000467217	0.000350385	0	0.000577367	0	0.00116009	0.00116822	0.000564334	0	0.00181653	0.00298507	0.00344037	0.0227273	0.00140154	0	0.00178571	0.00162602	0.001443	0.183024	0	0.00724638	0.000341588	0.00163265	0.00131694	0	0.00242131	0.000527426	0.000763359	0.000109673	0.000623441	0.0110912	0.0441718	0.0100705	0.000615385	0.100807	0.0315789	0.00317965	0.0027959	0.00132013	0.014433
TGAGGAATATTGGTCAATGGACGGAAGTCTGAACCAGCCATGCCGCGTGCAGGATGAATGTGCTATGCATTGTAAACTGCTTTTGTACGAGGGTAAACCCAGATACGCGTATCTGCTTGAAAGTATCGTACGAATAAGGATCGGCTAACT	Bacteria	Bacteroidota	Bacteroidia	Bacteroidales	Rikenellaceae	Alistipes	Alistipes ihumii	0	0	0	0.000350385	0	0	0	0	0	0	0	0	0	0	0.00103306	0	0	0	0	0.000721501	0	0.000337838	0	0	0	0	0	0	0	0	0	0	0.000715564	0.00368098	0	0	0	0.00140351	0	0	0	0
TGAGGAATATTGGTCAATGGGCGGAAGCCTGAACCAGCCATGCCGCGTGCAGGAAGACGGCTCTATGAGTTGTAAACTGCTTTTGTACTAGGGTAATTTGCGGTACGTGTACCGTATTGAAAGTATAGTACGAATAAGGATCGGCTAACT	Bacteria	Bacteroidota	Bacteroidia	Bacteroidales	Rikenellaceae	Alistipes	Alistipes inops	0	0	0.000622956	0	0	0	0	0	0	0	0	0	0	0	0	0	0.00244499	0.00178571	0	0	0	0	0	0	0	0	0	0	0	0	0	0	0.00107335	0.00122699	0	0.00369231	0	0.0175439	0	0	0	0
AATATTGGTCAATGGACGCAAGTCTGAACCAGCCATGCCGCGTGCAGGAAGACGGCTCTATGAGTTGTAAACTGCTTTTGTACGAGGGTAAACTCAGATACGTGTATCTGACTGAAAGTATCGTACGAATAAGGATCGGCTAACTCCGTG	Bacteria	Bacteroidota	Bacteroidia	Bacteroidales	Rikenellaceae	Alistipes	Alistipes massiliensis	0	0.000469043	0	0	0	0	0	0	0	0.000564334	0	0	0	0	0	0	0	0	0	0	0	0	0	0	0	0	0	0	0	0	0	0	0	0	0	0	0	0	0	0	0	0
TGAGGAATATTGGTCAATGGACGGAAGTCTGAACCAGCCATGCCGCGTGCAGGAAGACGGCTCTATGAGTTGTAAACTGCTTTTGTACGAGGGTAAACGCAGATACGTGTATCTGCCTGAAAGTATCGTACGAATAAGGATCGGCTAACT	Bacteria	Bacteroidota	Bacteroidia	Bacteroidales	Rikenellaceae	Alistipes	Alistipes obesi	0	0.000938086	0	0	0	0	0.000619579	0	0	0.000564334	0.00314861	0.00363306	0	0	0	0	0	0	0	0	0	0	0	0	0	0	0	0	0	0	0	0	0	0	0	0	0	0	0	0	0	0
TGAGGAATATTGGTCAATGGACGCAAGTCTGAACCAGCCATGCCGCGTGCAGGATGACGGCTCTATGAGTTGTAAACTGCTTTTGTACGAGGGTAAACGCAGATACGTGTATCTGTCTGAAAGTATCGTACGAATAAGGATCGGCTAACT	Bacteria	Bacteroidota	Bacteroidia	Bacteroidales	Rikenellaceae	Alistipes	Alistipes putredinis	0.00898562	0.00750469	0.0112132	0.024527	0.00115964	0.00115473	0.0297398	0.0232019	0.010514	0.0107223	0.0761965	0.0563124	0.000995025	0.00114679	0.0123967	0.00350385	0.00488998	0.00714286	0	0	0	0.00337838	0.00517598	0.000512383	0.00163265	0.00307287	0.000406504	0.00242131	0.00158228	0.00152672	0.000219346	0.00187032	0.00214669	0.00122699	0.0020141	0.000615385	0.000504541	0.00421053	0	0.00186393	0	0.00206186
TGAGGAATATTGGTCAATGGACGCAAGTCTGAACCAGCCATGCCGCGTGCAGGAAGACGGCTCTATGAGTTGTAAACTGCTTTTGTACGAGGGTAAACGCTCTTACGTGTAAGAGCCTGAAAGTATCGTACGAATAAGGATCGGCTAACT	Bacteria	Bacteroidota	Bacteroidia	Bacteroidales	Rikenellaceae	Alistipes	Alistipes shahii	0	0.000938086	0	0	0	0	0.00309789	0.00290023	0.00116822	0.00225734	0.00377834	0.00635786	0	0	0	0	0	0	0	0	0	0	0	0	0	0	0	0	0	0	0	0	0	0	0	0	0	0	0	0	0	0
TGGGGAATATTGCACAATGGGGGAAACCCTGATGCAGCGACGCCGCGTGAGTGAAGAAGTATCTCGGTATGTAAAGCTCTATCAGCAGGGAAGAAAATGACGGTACCTGACTAAGAAGCCCCGGCTAACTACGTGCCAGCAGCCGCGGTA	Bacteria	Firmicutes	Clostridia	Lachnospirales	Lachnospiraceae	Anaerostipes	Anaerostipes hadrus	0.00139776	0.000938086	0.00109017	0.00280308	0.00231929	0.000577367	0	0	0.00233645	0.000564334	0.00125945	0.000908265	0.0139303	0.0252294	0.141529	0.0329362	0.0268949	0.0928571	0.108943	0.00865801	0.0132626	0.0027027	0.0393375	0.0141759	0.00571429	0.0048288	0.00121951	0.0193705	0.0147679	0.0366412	0.00350954	0.0137157	0.0561717	0.0134969	0.0161128	0.00369231	0.00141271	0.0147368	0.0127186	0.0149115	0.0158416	0.0304124
TGGGGAATATTGCACAATGGACGGAAGTCTGATGCAGCGACGCCGCGTGGGGGATGAAGGCTTTCGGGTTGTAAACTCCTTTTGATGCTGAACAAGGCTCTTTTTAGGGTTGAGGGTAGGTGTTGAATAAGCGCCGGCTAACTACGTGCC	Bacteria	Actinobacteriota	Actinobacteria	Actinomycetales	Actinomycetaceae	Arcanobacterium	Arcanobacterium urinimassiliense	0	0	0	0	0	0	0	0	0	0	0	0	0	0	0	0	0	0	0	0	0	0	0	0	0	0	0	0	0	0	0	0	0	0	0	0	0	0	0.00397456	0	0	0
TGGGGAATCTTGCACAATGGGCGAAAGCCTGATGCAGCGACGCCGCGTGCGGGATGAAGGCCTTCGGGTTGTAAACCGCTTTCAGCAGGGACGAGGCGAAAGTGACGGTACCTGCAGAAGAAGCCCCGGCTAACTACGTGCCAGCAGCCG	Bacteria	Actinobacteriota	Coriobacteriia	Coriobacteriales	Atopobiaceae	Atopobium	Atopobium parvulum	0	0	0.000155739	0	0	0	0	0	0	0	0	0	0.000995025	0	0.00103306	0	0.00244499	0	0.00162602	0	0	0.000337838	0	0	0	0	0	0	0	0.00381679	0	0	0	0	0	0	0	0	0.00317965	0	0	0
TCCGCAATGGACGAAAGTCTGACGGAGCAACGCCGCGTGAGTGATGAAGGTTTTCGGATCGTAAAGCTCTGTTGTTAGGGAAGAACAAGTGCGAGAGTAACTACTCGCACCTTGACGGTACCTAACCAGAAAGCCACGGCTAACTACGTG	Bacteria	Firmicutes	Bacilli	Bacillales	Bacillaceae	Bacillus	Bacillus pumilus	0.000399361	0.000469043	0	0	0	0.000577367	0	0.000580046	0.00233645	0	0	0	0	0	0	0	0	0	0	0	0	0	0	0	0	0	0	0	0	0	0	0	0	0	0	0	0	0	0	0	0	0
TAGGGAATCTTCCGCAATGGACGAAAGTCTGACGGAGCAACGCCGCGTGAGTGATGAAGGTTTTCGGATCGTAAAGCTCTGTTGTTAGGGAAGAACAAGTACCGTTCGAATAGGGCGTACCTTGACGGTACCTAACCAGAAAGCCACGGC	Bacteria	Firmicutes	Bacilli	Bacillales	Bacillaceae	Bacillus	Bacillus subtilis	0.000798722	0.000469043	0	0	0	0	0	0.000580046	0	0	0.000629723	0.000908265	0	0	0	0	0	0	0	0	0	0	0	0	0	0	0	0	0	0	0	0	0	0	0	0	0	0	0	0	0	0
AATATTGGTCAATGGACGCGAGTCTGAACCAGCCAAGTAGCGTGAAGGATGACTGCCCTATGGGTTGTAAACTTCTTTTATATGGGAATAAAGTTGTCCACGTGTGGATTTTTGTATGTACCATATGAATAAGGATCGGCTAACTCCGTG	Bacteria	Bacteroidota	Bacteroidia	Bacteroidales	Bacteroidaceae	Bacteroides	Bacteroides caccae	0.00319489	0.00609756	0.000778695	0.0049054	0.00154619	0	0.000619579	0.00348028	0	0.00790068	0.0132242	0.0599455	0	0.00114679	0.00103306	0.000700771	0.00488998	0.00178571	0.00325203	0	0	0	0	0.000170794	0.0620408	0.00219491	0	0	0.000527426	0.000763359	0.00032902	0.00249377	0.000357782	0	0.00100705	0.00246154	0.000605449	0	0.00158983	0	0	0
TGAGGAATATTGGTCAATGGGCGAGAGCCTGAACCAGCCAAGTAGCGTGAAGGATGAAGGTCCTACGGATTGTAAACTTCTTTTATACGGGAATAAAGTATCCTACGTGTAGGATTTTGTATGTACCGTATGAATAAGCATCGGCTAACT	Bacteria	Bacteroidota	Bacteroidia	Bacteroidales	Bacteroidaceae	Bacteroides	Bacteroides coprocola	0.0269569	0.000938086	0.000311478	0.0956552	0.000386548	0.0034642	0	0.0237819	0.00233645	0.000564334	0.00188917	0	0.000995025	0.00344037	0.0072314	0.000700771	0	0.00178571	0.00325203	0.001443	0	0.000337838	0.00207039	0.00102477	0.000816327	0.00351185	0.000813008	0.00121065	0.00105485	0.00305344	0.00032902	0.00311721	0	0.00368098	0	0.000615385	0.000302725	0.00421053	0.00317965	0.0027959	0.00132013	0.00154639
TGAGGAATATTGGTCAATGGACGCGAGTCTGAACCAGCCAAGTAGCGTGAAGGAAGACTGCCCTATGGGTTGTAAACTTCTTTTGTTAGGGAATAAAGTGCGCCACGTGTGGTGTTTTGTATGTACCTAACGAATAAGGATCGGCTAACT	Bacteria	Bacteroidota	Bacteroidia	Bacteroidales	Bacteroidaceae	Bacteroides	Bacteroides coprosuis	0.000199681	0	0	0	0	0	0	0	0	0	0	0	0	0	0	0	0	0	0	0	0	0	0	0	0	0	0	0	0	0	0	0	0	0	0	0	0	0	0	0	0	0
TGAGGAATATTGGTCAATGGACGAGAGTCTGAACCAGCCAAGTAGCGTGAAGGATGACTGCCCTATGGGTTGTAAACTTCTTTTATACGGGAATAAAGTGGAGTATGCATACTCCTTTGTATGTACCGTATGAATAAGGATCGGCTAACT	Bacteria	Bacteroidota	Bacteroidia	Bacteroidales	Bacteroidaceae	Bacteroides	Bacteroides eggerthii	0.000599042	0	0	0	0.000386548	0.000577367	0	0.00116009	0.00116822	0.0163657	0	0	0	0	0	0	0	0	0	0	0	0	0	0	0	0	0	0	0	0	0	0	0	0	0	0	0	0	0	0	0	0
TGAGGAATATTGGTCAATGGGCGAGAGCCTGAACCAGCCAAGTAGCGTGAAGGATGACTGCCCTATGGGTTGTAAACTTCTTTTATATGGGAATAAAGTATTCCACGTGTGGGATTTTGTATGTACCATATGAATAAGGATCGGCTAACT	Bacteria	Bacteroidota	Bacteroidia	Bacteroidales	Bacteroidaceae	Bacteroides	Bacteroides faecichinchillae	0.000199681	0.000469043	0	0	0	0.000577367	0.00123916	0.000580046	0	0.003386	0.00566751	0.000908265	0	0	0	0	0	0	0	0	0	0	0	0	0	0	0	0	0	0	0	0	0	0	0	0	0	0	0	0	0	0
TGAGGAATATTGGTCAATGGACGAGAGTCTGAACCAGCCAAGTAGCGTGAAGGATGAAGGTTCTATGGATTGTAAACTTCTTTTATACGGGAATAAACGGATCCACGTGTGGATTTTTGCATGTACCGTATGAATAAGGATCGGCTAACT	Bacteria	Bacteroidota	Bacteroidia	Bacteroidales	Bacteroidaceae	Bacteroides	Bacteroides massiliensis	0.000399361	0.00187617	0.000155739	0.0252278	0.0112099	0.00230947	0.00247831	0.00928074	0	0.0558691	0.00440806	0	0.00199005	0	0.00103306	0	0.00244499	0.00357143	0.00325203	0	0	0	0.0010352	0.000512383	0.000816327	0.00131694	0.000406504	0.00121065	0.000527426	0.000763359	0	0.00311721	0.000715564	0.00490798	0	0	0.000100908	0.00140351	0.000794913	0.000931966	0	0.000515464
AATATTGGTCAATGGGCGAGAGCCTGAACCAGCCAAGTAGCGTGAAGGATGAAGGCTCTATGGGTCGTAAACTTCTTTTATATGGGAATAAAGTATTCCACGTGTGGAATTTTGTATGTACCATATGAATAAGGATCGGCTAACTCCGTG	Bacteria	Bacteroidota	Bacteroidia	Bacteroidales	Bacteroidaceae	Bacteroides	Bacteroides ovatus	0.000599042	0	0.00311478	0.00420463	0	0.00115473	0.00309789	0.00116009	0	0.0231377	0.00125945	0.0163488	0.0039801	0.00229358	0.00206612	0.00350385	0.0146699	0.00178571	0.00487805	0.0036075	0.00795756	0.0587838	0.00310559	0.00187874	0.00489796	0.00526778	0.000813008	0.00726392	0.00369198	0.00229008	0.000767712	0.00498753	0.00214669	0.00245399	0.00503525	0.00123077	0.000504541	0.00631579	0.00158983	0.00186393	0.0019802	0.00257732
AATATTGGTCAATGGACGAGAGTCTGAACCAGCCAAGTAGCGTGAAGGATGAAGGTCCTACGGATTGTAAACTTCTTTTATAAGGGAATAAACCCTCCCACGTGTGGGAGCTTGTATGTACCTTATGAATAAGCATCGGCTAACTCCGTG	Bacteria	Bacteroidota	Bacteroidia	Bacteroidales	Bacteroidaceae	Bacteroides	Bacteroides plebeius	0	0.00140713	0.000467217	0.00210231	0	0.00288684	0	0	0	0	0.00125945	0	0.0079602	0.00114679	0.0134298	0.00280308	0.00977995	0.00178571	0.00650407	0.004329	0.00530504	0.00236486	0.00414079	0.00273271	0.00408163	0.0131694	0.000406504	0.00605327	0.0021097	0.00687023	0.000658039	0.00311721	0.00107335	0.00736196	0.0161128	0.00307692	0.000504541	0.00210526	0.00238474	0.00372787	0.0019802	0.00515464
TGAGGAATATTGGTCAATGGACGAGAGTCTGAACCAGCCAAGTAGCGTGAAGGATGACTGCCCTATGGGTTGTAAACTTCTTTTATACGGGAATAAAGTGAGCCACGTGTGGCTTTTTGTATGTACCGTATGAATAAGGATCGGCTAACT	Bacteria	Bacteroidota	Bacteroidia	Bacteroidales	Bacteroidaceae	Bacteroides	Bacteroides stercoris	0.00179712	0.00234522	0	0	0	0.00230947	0.000619579	0.00522042	0	0.00790068	0.0107053	0.197094	0	0	0	0	0	0	0	0	0	0	0	0	0	0	0	0	0	0	0	0	0	0	0	0	0	0	0	0	0	0
TGAGGAATATTGGTCAATGGACGAGAGTCTGAACCAGCCAAGTAGCGTGAAGGATGACTGCCCTATGGGTTGTAAACTTCTTTTATATGGGAATAAAGTTTTCCACGTGTGGAATTTTGTATGTACCATATGAATAAGGATCGGCTAACT	Bacteria	Bacteroidota	Bacteroidia	Bacteroidales	Bacteroidaceae	Bacteroides	Bacteroides thetaiotaomicron	0	0	0	0.000700771	0	0	0	0	0	0	0	0	0.000995025	0	0.00103306	0.00140154	0.00244499	0	0.00325203	0	0	0.00168919	0.0010352	0	0.000816327	0.000438982	0	0.00242131	0.000527426	0.000763359	0.000109673	0.000623441	0	0.00122699	0	0.00123077	0.00151362	0.00140351	0	0	0	0
TGAGGAATATTGGTCAATGGACGAGAGTCTGAACCAGCCAAGTAGCGTGAAGGATGACTGCCCTATGGGTTGTAAACTTCTTTTATACGGGAATAAAGTGAGGCACGTGTGCCTTTTTGTATGTACCGTATGAATAAGGATCGGCTAACT	Bacteria	Bacteroidota	Bacteroidia	Bacteroidales	Bacteroidaceae	Bacteroides	Bacteroides uniformis	0.00758786	0.021576	0.00155739	0.0024527	0.0115964	0.0017321	0.011772	0.0139211	0.010514	0.023702	0.0673804	0.058129	0.00298507	0.00114679	0.00103306	0.00140154	0.00244499	0.00714286	0	0.0036075	0	0.00675676	0.0144928	0.00102477	0.0163265	0.00263389	0	0.00242131	0	0.00152672	0.000548366	0.00311721	0.0039356	0.00245399	0.00503525	0.00738462	0.015338	0.0077193	0.00317965	0.00372787	0.000660066	0.00360825
AATATTGGTCAATGGGCGAGAGCCTGAACCAGCCAAGTAGCGTGAAGGATGACTGCCCTATGGGTTGTAAACTTCTTTTATAAAGGAATAAAGTCGGGTATGCATACCCGTTTGCATGTACTTTATGAATAAGGATCGGCTAACTCCGTG	Bacteria	Bacteroidota	Bacteroidia	Bacteroidales	Bacteroidaceae	Bacteroides	Bacteroides vulgatus	0.00658946	0.0121951	0.00420495	0.0318851	0.00309239	0.000577367	0.0142503	0.0133411	0.0046729	0.010158	0.0371537	0.0217984	0.000995025	0.00114679	0.00206612	0.000700771	0.0122249	0.00357143	0	0.00721501	0	0.000675676	0.0010352	0.00222032	0.00653061	0.00263389	0.000406504	0.00363196	0.00105485	0.00229008	0.000767712	0.00124688	0.00143113	0.00245399	0.0020141	0.056	0.0103935	0	0.00158983	0.00186393	0.0211221	0.00103093
TGAGGAATATTGGTCAATGGTCGGCAGACTGAACCAGCCAAGTCGCGTGAGGGAAGACGGCCCTACGGGTTGTAAACCTCTTTTGTCGGAGAGTAAAGTACGCTACGTGTAGCGTATTGCAAGTATCCGAAGAAAAAGCATCGGCTAACT	Bacteria	Bacteroidota	Bacteroidia	Bacteroidales	Barnesiellaceae	Barnesiella	Barnesiella intestinihominis	0.000599042	0	0.00124591	0.0024527	0	0.000577367	0.00309789	0.00348028	0	0	0	0.000908265	0.00199005	0	0.00619835	0.000700771	0.00244499	0.00178571	0.00162602	0	0.00265252	0.010473	0.00207039	0.000170794	0.000816327	0.000438982	0	0	0.000527426	0	0.000109673	0.00124688	0.00178891	0	0.00100705	0.000615385	0	0.00140351	0.000794913	0.000931966	0	0.000515464
TGGGGAATATTGCACAATGGGCGCAAGCCTGATGCAGCGACGCCGCGTGAGGGATGGAGGCCTTCGGGTTGTAAACCTCTTTTGTTTGGGAGCAAGCCTTCGGGTGAGTGTACCTTTCGAATAAGCGCCGGCTAACTACGTGCCAGCAGC	Bacteria	Actinobacteriota	Actinobacteria	Bifidobacteriales	Bifidobacteriaceae	Bifidobacterium	Bifidobacterium bifidum	0.00139776	0.00515947	0.000467217	0	0.00154619	0.00115473	0.00247831	0.00232019	0.00233645	0.001693	0	0.000908265	0.000995025	0	0.00103306	0	0	0	0	0.0021645	0	0	0.0010352	0.000170794	0	0	0	0	0.0311181	0.000763359	0.000109673	0	0	0	0	0	0.000100908	0	0	0	0.0039604	0.000515464
TGGGGAATATTGCACAATGGGCGCAAGCCTGATGCAGCGACGCCGCGTGAGGGATGGAGGCCTTCGGGTTGTAAACCTCTTTTGTTAGGGAGCAAGGCACTTTGTGTTGAGTGTACCTTTCGAATAAGCACCGGCTAACTACGTGCCAGC	Bacteria	Actinobacteriota	Actinobacteria	Bifidobacteriales	Bifidobacteriaceae	Bifidobacterium	Bifidobacterium breve	0.000599042	0.00187617	0	0	0.00115964	0.0017321	0	0.00116009	0.00116822	0.000564334	0.00314861	0.000908265	0	0	0	0	0	0	0	0	0	0	0	0	0	0	0	0	0	0	0	0	0	0	0	0	0	0	0	0	0	0
TGGGGAATATTGCACAATGGGCGCAAGCCTGATGCAGCGACGCCGCGTGCGGGATGGAGGCCTTCGGGTTGTAAACCGCTTTTGATCGGGAGCAAGCCCTTCGGGGTGAGTGTACCTTTCGAATAAGCACCGGCTAACTACGTGCCAGCA	Bacteria	Actinobacteriota	Actinobacteria	Bifidobacteriales	Bifidobacteriaceae	Bifidobacterium	Bifidobacterium dentium	0.000798722	0.000469043	0	0	0.000386548	0	0	0	0	0	0	0.0027248	0	0.00573394	0	0.000700771	0	0.00357143	0	0	0	0.00101351	0.0010352	0.000512383	0.000816327	0.000877963	0	0.00242131	0.00105485	0	0.000877385	0.000623441	0.00107335	0	0.00302115	0.000615385	0	0.00140351	0.00317965	0.000931966	0.00132013	0.000515464
TGGGGAATATTGCACAATGGGCGCAAGCCTGATGCAGCGACGCCGCGTGAGGGATGGAGGCCTTCGGGTTGTAAACCTCTTTTATCGGGGAGCAAGCGTGAGTGAGTTTACCCGTTGAATAAGCACCGGCTAACTACGTGCCAGCAGCCG	Bacteria	Actinobacteriota	Actinobacteria	Bifidobacteriales	Bifidobacteriaceae	Bifidobacterium	Bifidobacterium longum	0.00299521	0.0206379	0.000778695	0.0112123	0.00386548	0.0034642	0	0.00464037	0.00350467	0.00677201	0.00692695	0.0118074	0.0119403	0.0172018	0.00826446	0.00560617	0.0195599	0.00714286	0.0195122	0.0165945	0.198939	0.0027027	0.057971	0.0029035	0.00408163	0.00438982	0.193496	0.0169492	0.115506	0.00916031	0.00647072	0.0105985	0.00608229	0.0122699	0.0312185	0.139692	0.00110999	0.082807	0.0294118	0.0652377	0.0455446	0.0056701
TGGGGAATATTGCGCAATGGGCGAAAGCCTGACGCAGCGACGCCGCGTGAGGGATGAAGGTTCTCGGATCGTAAACCTCTGTCAGGGGGGAAGAAACCCCCTCGTGTGAATAATGCGAGGGCTTGACGGTACCCCCAAAGGAAGCACCGG	Bacteria	Desulfobacterota	Desulfovibrionia	Desulfovibrionales	Desulfovibrionaceae	Bilophila	Bilophila wadsworthia	0.000599042	0.000469043	0	0.000700771	0	0	0	0.00116009	0.00116822	0.00225734	0	0.000908265	0	0	0	0	0	0	0	0.000721501	0	0	0	0	0	0	0	0	0	0	0	0	0	0.00122699	0	0	0	0	0	0	0	0
TGAGGAATATTGGTCAATGGGCGAGAGCCTGAACCAGCCAAGTCGCGTGAGGGAAGAATGGTCTATGGCCTGTAAACCTCTTTTGTCAAGGAAGAATAAGGATGACGAGTCATTCGATGCCAGTACTTGACGAATAAGCATCGGCTAACT	Bacteria	Bacteroidota	Bacteroidia	Bacteroidales	Marinifilaceae	Butyricimonas	Butyricimonas virosa	0	0	0	0	0	0.000577367	0	0.000580046	0	0	0.000629723	0	0	0	0	0	0	0	0	0	0	0	0	0	0	0	0	0	0	0	0	0	0	0	0	0	0	0	0	0	0	0
TAGGGAATTTTCGGCAATGGGGGAAACCCTGACCGAGCAACGCCGCGTGAGCGAAGAAGGCCTTCGGGTCGTAAAGCTCTGTTGTAAAGGAAGAACGTCGCATGCAGGAAATGGTGTGCGAGTGACGGTACTTTACCAGAAAGCCACGGC	Bacteria	Firmicutes	Bacilli	Erysipelotrichales	Erysipelatoclostridiaceae	Catenibacterium	Catenibacterium mitsuokai	0	0	0.000311478	0.000700771	0	0.0536952	0.00247831	0.000580046	0.00116822	0.000564334	0	0	0.00497512	0.00114679	0.00516529	0.00140154	0.0244499	0.025	0.0243902	0.139971	0	0.000675676	0.00207039	0.000512383	0.00571429	0.00131694	0	0.00363196	0	0.00610687	0.00032902	0.00374065	0.00107335	0.00122699	0.0020141	0	0.000100908	0.00421053	0.00158983	0.00652377	0.00132013	0.000515464
TGGGGAATATTGCACAATGGGGGAAACCCTGATGCAGCAATGCCGCGTGAGTGATGACGGCCTTCGGGTTGTAAAGCTCTGTCTTCGGGGACGATAATGACGGTACCCGAGGAGGAAGCCACGGCTAACTACGTGCCAGCAGCCGCGGTA	Bacteria	Firmicutes	Clostridia	Clostridiales	Clostridiaceae	Clostridium sensu stricto 2	Clostridium sensu stricto 2 disporicum	0	0	0	0	0	0	0	0	0	0	0	0	0	0	0	0	0	0	0	0	0	0	0.0010352	0.000341588	0	0	0	0	0	0	0	0.0168329	0.000357782	0	0	0	0	0	0	0	0	0
TGGGGAATATTGGGCAATGGGCGCAAGCCTGACCCAGCAACGCCGCGTGAAGGAAGAAGGCTTTCGGGTTGTAAACTTCTTTTATCAGGGACGATAATGACGGTACCTGATGAATAAGCTCCGGCTAACTACGTGCCAGCAGCCGCGGTA	Bacteria	Firmicutes	Clostridia	Oscillospirales	Oscillospiraceae	Colidextribacter	Colidextribacter massiliensis	0	0	0.000934434	0.000700771	0	0	0	0	0	0	0	0	0.00199005	0.00114679	0	0.000700771	0.00244499	0.00357143	0	0.000721501	0	0	0.0010352	0.000170794	0	0	0.000406504	0	0.000527426	0	0	0.00124688	0.00286225	0	0	0	0.000100908	0	0.000794913	0.000931966	0	0.000515464
TGGGGAATCTTGCGCAATGGGGGGAACCCTGACGCAGCGACGCCGCGTGCGGGACGGAGGCCTTCGGGTCGTAAACCGCTTTCAGCAGGGAAGAGTCAAGACTGTACCTGCAGAAGAAGCCCCGGCTAACTACGTGCCAGCAGCCGCGGT	Bacteria	Actinobacteriota	Coriobacteriia	Coriobacteriales	Coriobacteriaceae	Collinsella	Collinsella aerofaciens	0.00299521	0.0196998	0.00202461	0.00315347	0.00115964	0.0144342	0.00247831	0.00290023	0.0163551	0.00112867	0.00188917	0.00181653	0.0975124	0.186927	0.0805785	0.0147162	0.0366748	0.025	0.0227642	0.202742	0.0477454	0.00101351	0.0517598	0.00324509	0.00897959	0.00526778	0.0402439	0.0108959	0.127637	0.535878	0.0478175	0.126559	0.0039356	0.130061	0.020141	0.00492308	0.00232089	0.0378947	0.0468998	0.0205033	0.0310231	0.0103093
TGGGGAATCTTGCGCAATGGGGGCAACCCTGACGCAGCGACGCCGCGTGCGGGACGGAGGCCTTCGGGTCGTAAACCGCTTTCAGCAGGGAAGAGACAAGACTGTACCTGCAGAAGAAGCCCCGGCTAACTACGTGCCAGCAGCCGCGGT	Bacteria	Actinobacteriota	Coriobacteriia	Coriobacteriales	Coriobacteriaceae	Collinsella	Collinsella bouchesdurhonensis	0	0	0	0	0	0	0	0	0	0	0	0	0.0129353	0	0.00103306	0.000700771	0.00244499	0	0	0.001443	0	0.000337838	0.0010352	0	0	0.000877963	0.00406504	0	0.00158228	0.0396947	0.00274183	0	0.000715564	0.00122699	0	0	0.000201816	0	0	0.00465983	0.000660066	0
TAGGGAATTTTCGGCAATGGGGGAAACCCTGACCGAGCAACGCCGCGTGAGGGAAGAAGTATTTCGGTATGTAAACCTCTGTTATAAAGGAAGAACGGTATGAATAGGAAATGATTCATAAGTGACGGTACTTTATGAGAAAGCCACGGC	Bacteria	Firmicutes	Bacilli	Erysipelotrichales	Erysipelatoclostridiaceae	Coprobacillus	Coprobacillus cateniformis	0.000199681	0	0	0	0	0	0	0.000580046	0.00233645	0.000564334	0.000629723	0.0381471	0	0	0	0	0	0	0	0	0	0	0	0	0	0	0	0	0	0	0	0	0	0	0	0	0	0	0	0	0	0
AATATTGGTCAATGGGCGTAAGCCTGAACCAGCCAAGTCGCGTGAAGGAAGACAGCCCTACGGGTCGTAAACTTCTTTTGTATGGGAGTAAAAGAGTCCACGCGTGGGCTATTGCAAGTACCATACGAATAAGCATCGGCTAACTCCGTG	Bacteria	Bacteroidota	Bacteroidia	Bacteroidales	Barnesiellaceae	Coprobacter	Coprobacter secundus	0	0	0.000155739	0	0	0	0	0	0	0	0.000629723	0	0	0	0	0	0	0	0	0	0	0	0	0	0	0	0	0	0	0	0	0	0	0	0	0	0.000100908	0	0	0	0	0
TGGGGAATATTGCACAATGGGCGGAAGCCTGATGCAGCGACGCCGCGTGGGGGATGACGGCCTTCGGGTTGTAAACTCCTTTCGACAGGGACGAAGCGTAAGTGACGGTACCTGTATAAGAAGCACCGGCTAACTACGTGCCAGCAGCCG	Bacteria	Actinobacteriota	Actinobacteria	Corynebacteriales	Corynebacteriaceae	Corynebacterium	Corynebacterium aurimucosum	0	0.000469043	0	0	0	0.00692841	0	0	0	0.000564334	0	0	0	0	0	0	0	0	0	0	0	0	0	0	0	0	0	0	0	0	0	0	0	0	0	0	0	0	0	0	0	0
TGGGGAATTTTGCACAATGGGCGGAAGCCTGATGCAGCGACGCCGTGTGGGGGATGAAGGCCTTCGGGTTGTAAACTCCTTTCGTCAGGGACGAAGTTTTTTTGACGGTACCTGGATAAGAAGCACCGGCTAACTACGTGCCAGCAGCCG	Bacteria	Actinobacteriota	Actinobacteria	Corynebacteriales	Corynebacteriaceae	Corynebacterium	Corynebacterium glucuronolyticum	0	0	0	0	0	0	0	0	0	0	0	0	0	0	0	0	0	0	0	0	0	0	0	0	0	0	0	0	0	0	0	0	0	0	0	0	0	0	0.00874404	0	0	0
TGGGGAATATTGCACAATGGGCGCAAGCCTGATGCAGCGACGCCGCGTGGGGGATGACGGCCTTCGGGTTGTAAACTCCTTTCGCTAGGGAAGAAGCCACTTTGTGGTGACGGTACCTGGATAAGAAGCACCGGCTAACTACGTGCCAGC	Bacteria	Actinobacteriota	Actinobacteria	Corynebacteriales	Corynebacteriaceae	Corynebacterium	Corynebacterium jeikeium	0	0	0	0	0	0	0	0	0	0	0	0	0.00298507	0.00114679	0	0.00140154	0	0.00357143	0.00325203	0.001443	0	0	0.0010352	0.000512383	0	0.00131694	0.000406504	0.00242131	0.000527426	0.000763359	0.000219346	0.00249377	0.000357782	0.00245399	0.0020141	0.00123077	0.000100908	0.000701754	0.399841	0	0.000660066	0
TGGGGAATCTTCCGCAATGGGCGAAAGCCTGACGGAGCAACGCCGCGTGAGTGATGACGGCCTTCGGGTTGTAAAACTCTGTGATCCGGGACGAAAAGGCAGAGTGCGAAGAACAAACTGCATTGACGGTACCGGAAAAGCAAGCCACGG	Bacteria	Firmicutes	Negativicutes	Veillonellales-Selenomonadales	Veillonellaceae	Dialister	Dialister invisus	0.00119808	0.000938086	0.00295904	0.0301331	0.000386548	0.0918014	0.00123916	0.000580046	0.00116822	0	0.0415617	0.000908265	0.0218905	0.021789	0.0371901	0.0252278	0.114914	0.0678571	0.0520325	0.0238095	0.0265252	0.1	0.0393375	0.404441	0.0212245	0.0206321	0.00894309	0.0508475	0.0279536	0.0343511	0.00767712	0.0380299	0.0515206	0.0503067	0.0322256	0.258462	0.00464178	0.0168421	0.027027	0.0400746	0.0343234	0.0134021
TGGGGAATCTTCCGCAATGGACGAAAGTCTGACGGAGCAACGCCGCGTGAGTGAAGACGGCCTTCGGGTTGTAAAGCTCTGTGATCCGGGACGAAAGAGCCTTGGGTAAATAGCCTAAGGAAGTGACGGTACCGGAAAAGCAAGCCACGG	Bacteria	Firmicutes	Negativicutes	Veillonellales-Selenomonadales	Veillonellaceae	Dialister	Dialister propionicifaciens	0	0	0	0.000350385	0	0	0	0	0	0	0	0	0	0	0.00103306	0	0	0	0	0.001443	0	0	0.0010352	0	0	0	0	0	0	0	0.000109673	0	0	0	0	0	0	0	0.0381558	0	0	0
TGGGGAATCTTCCGCAATGGGCGAAAGCCTGACGGAGCAACGCCGCGTGAGTGATGACGGCCTTCGGGTTGTAAAGCTCTGTGATCGGGGACGAACGGTCCGTAAGCTAATACCTTATGGAAGTGACGGTACCCGAATAGCAAGCCACGG	Bacteria	Firmicutes	Negativicutes	Veillonellales-Selenomonadales	Veillonellaceae	Dialister	Dialister succinatiphilus	0.0273562	0.000469043	0	0	0.000773096	0.000577367	0	0.0342227	0	0.00112867	0	0.000908265	0.000995025	0.00114679	0.00103306	0.00280308	0	0	0	0.0021645	0	0.000337838	0	0.000170794	0.000816327	0.000438982	0	0.00605327	0.00158228	0.00152672	0.000219346	0.00124688	0.000715564	0.00245399	0.00100705	0.000615385	0.000100908	0	0.00238474	0.0307549	0.00132013	0.154124
TGGGGAATATTGCACAATGGAGGAAACTCTGATGCAGCGACGCCGCGTGAAGGATGAAGTATTTCGGTATGTAAACTTCTATCAGCAGGGAAGAAAATGACGGTACCTGACTAAGAAGCCCCGGCTAACTACGTGCCAGCAGCCGCGGTA	Bacteria	Firmicutes	Clostridia	Lachnospirales	Lachnospiraceae	Dorea	Dorea longicatena	0.00219649	0.00797373	0.00124591	0.00455501	0.00154619	0.00750577	0.00247831	0	0.00934579	0.00112867	0.00440806	0	0.0368159	0.0997706	0.0444215	0.0553609	0.0293399	0.0160714	0.0243902	0.118326	0.0265252	0.00101351	0.0248447	0.0208369	0.00816327	0.00438982	0.00813008	0.0169492	0.0105485	0.0603053	0.00712876	0.0498753	0.0250447	0.0478528	0.0171198	0.0313846	0.00131181	0.00491228	0.0111288	0.0316869	0.00858086	0.00360825
TGGGGAATTTTGCGCAATGGGGGAAACCCTGACGCAGCAACGCCGCGTGCGGGACGACGGCCTTCGGGTTGTAAACCGCTTTCAGCAGGGAAGAAATTCGACGGTACCTGCAGAAGAAGCTCCGGCTAACTACGTGCCAGCAGCCGCGGT	Bacteria	Actinobacteriota	Coriobacteriia	Coriobacteriales	Eggerthellaceae	Eggerthella	Eggerthella lenta	0	0	0.000311478	0	0	0	0	0	0	0	0	0	0	0.00229358	0.00516529	0.000700771	0	0	0	0.0021645	0	0	0	0.00222032	0.000816327	0	0.000406504	0	0.000527426	0.0358779	0.000548366	0.00374065	0.000357782	0.00122699	0.00302115	0.00984615	0.000100908	0	0.0667727	0.000931966	0.00132013	0.000515464
TAGGGAATTTTCGGCAATGGGGGAAACCCTGACCGAGCAACGCCGCGTGAAGGAAGAAGGTTTTCGGATTGTAAACTTCTGTTATAAAGGAAGAACGGCGGCTACAGGAAATGGTAGCCGAGTGACGGTACTTTATTAGAAAGCCACGGC	Bacteria	Firmicutes	Bacilli	Erysipelotrichales	Erysipelatoclostridiaceae	Erysipelatoclostridium	Erysipelatoclostridium ramosum	0	0	0	0	0	0	0	0	0	0	0	0	0	0	0	0	0	0	0	0	0	0	0.0010352	0.000683177	0	0	0	0	0	0	0	0	0	0	0.00100705	0.00307692	0	0	0	0	0	0
TAGGGAATTTTCGGCAATGGGGGAAACCCTGACCGAGCAACGCCGCGTGAAGGAAGAAGTAATTCGTTATGTAAACTTCTGTCATAGAGGAAGAACGGTGGATATAGGGAATGATATCCAAGTGACGGTACTCTATAAGAAAGCCACGGC	Bacteria	Firmicutes	Bacilli	Erysipelotrichales	Erysipelatoclostridiaceae	Erysipelotrichaceae UCG-003	Erysipelotrichaceae UCG-003 bacterium	0.00119808	0.000938086	0.0028033	0.00560617	0.000773096	0.00115473	0	0	0.00934579	0.00451467	0.00125945	0.00726612	0.0199005	0.167431	0.146694	0.420463	0.0268949	0.0232143	0.0162602	0.021645	0.0424403	0.0155405	0.119048	0.00222032	0.00734694	0.00702371	0.0373984	0.0121065	0.0437764	0.00839695	0.0946479	0.090399	0.372451	0.0245399	0.0140987	0.0763077	0.0024218	0.0877193	0.00953895	0.0102516	0.0567657	0.270103
TGGGGAATATTGCACAATGGGGGAAACCCTGATGCAGCGACGCCGCGTGGAGGAAGAAGGTCTTCGGATTGTAAACTCCTGTTGTTGAGGAAGATAATGACGGTACTCAACAAGGAAGTGACGGCTAACTACGTGCCAGCAGCCGCGGTA	Bacteria	Firmicutes	Clostridia	Oscillospirales	Ruminococcaceae	Faecalibacterium	Faecalibacterium prausnitzii	0.181709	0.681051	0.193428	0.34583	0.327406	0.150693	0.201983	0.338747	0.765187	0.482506	0.502519	0.345141	0.318408	0.118119	0.157025	0.0399439	0.141809	0.146429	0.130081	0.0584416	0.193634	0.0172297	0.189441	0.317165	0.317551	0.0649693	0.229268	0.107748	0.0690928	0.0366412	0.12755	0.107855	0.0987478	0.0773006	0.121853	0.0307692	0.0278507	0.082807	0.0572337	0.0997204	0.365677	0.319588
AATATTGGACAATGGGCGCAAGCCTGATCCAGCCATGCCGCGTGCAGGATGACGGTCCTATGGATTGTAAACTGCTTTTATACGAGAAGAAACAGTACTTCGTGAAGTACCTTGACGGTATCGTAAGAATAAGGATCGGCTAACTCCGTG	Bacteria	Bacteroidota	Bacteroidia	Flavobacteriales	Flavobacteriaceae	Flavobacterium	Flavobacterium hercynium	0	0	0	0	0	0	0	0	0.00116822	0	0	0	0	0	0	0	0	0	0	0	0	0	0	0	0	0	0	0	0	0	0	0	0	0	0	0	0	0	0	0	0	0
AATATTGGTCAATGGACGCAAGTCTGAACCAGCCATGCCGCGTGCAGGATGACGGTCCTATGGATTGTAAACTGCTTTTATACGGGAAGAAACCCTGGCTCGTGAGCCAGACTGACGGTACCGTAAGAATAAGGATCGGCTAACTCCGTG	Bacteria	Bacteroidota	Bacteroidia	Flavobacteriales	Flavobacteriaceae	Flavobacterium	Flavobacterium phocarum	0	0	0	0	0.000386548	0	0	0	0	0	0	0	0	0	0	0	0	0	0	0	0	0	0	0	0	0	0	0	0	0	0	0	0	0	0	0	0	0	0	0	0	0
TGGGGAATATTGGGCAATGGGCGCAAGCCTGACCCAGCAACGCCGCGTGAAGGAAGAAGGCTTTCGGGTTGTAAACTTCTTTTGTCGGGGACGAAACAAATGACGGTACCCGACGAATAAGCCACGGCTAACTACGTGCCAGCAGCCGCG	Bacteria	Firmicutes	Clostridia	Oscillospirales	Oscillospiraceae	Flavonifractor	Flavonifractor plautii	0.000199681	0.000938086	0	0	0	0	0	0	0	0.000564334	0	0	0	0	0	0	0	0	0	0	0	0	0	0	0	0	0	0	0	0	0	0	0	0	0	0	0	0	0	0	0	0
TGGGGAATATTGCACAATGGGGGAAACCCTGATGCAGCGACGCCGCGTGAAGGAAGACGTATTTCGGTATGTAAACTTCTATCAGCAAGGAAGATGATGACGGTACTTGACTAAGAAGCCCCGGCTAACTACGTGCCAGCAGCCGCGGTA	Bacteria	Firmicutes	Clostridia	Lachnospirales	Lachnospiraceae	Frisingicoccus	Frisingicoccus caecimuris	0	0	0	0	0	0	0	0	0	0	0	0	0	0	0.00103306	0	0	0.00178571	0	0	0	0	0	0	0	0	0	0.00121065	0	0	0	0	0.000357782	0	0	0	0	0	0	0	0	0
TGGGGAATATTGCACAATGGGGGAAACCCTGATGCAGCGACGCCGCGTGAGCGAAGAAGTATTTCGGTATGTAAAGCTCTATCAGCAGGGAAGATAATGACGGTACCTGACTAAGAAGCCCCGGCTAACTACGTGCCAGCAGCCGCGGTA	Bacteria	Firmicutes	Clostridia	Lachnospirales	Lachnospiraceae	Fusicatenibacter	Fusicatenibacter saccharivorans	0.00279553	0.0117261	0.00654104	0.0192712	0.00231929	0.0034642	0.00185874	0.00348028	0.0116822	0.003386	0.00944584	0.00726612	0.0885572	0.0928899	0.113636	0.156973	0.134474	0.158929	0.16748	0.0569986	0.0583554	0.00608108	0.178054	0.00836892	0.0261224	0.0136084	0.0402439	0.0520581	0.0543249	0.0572519	0.0185348	0.113466	0.116637	0.0576687	0.106747	0.116923	0.015439	0.270877	0.0286169	0.0307549	0.172277	0.0268041
TGGGGAATATTGGACAATGGACCAAAAGTCTGATCCAGCAATTCTGTGTGCACGATGAAGTTTTTCGGAATGTAAAGTGCTTTCAGTTGGGACGAAGTAAGTGACGGTACCAACAGAAGAAGCGACGGCTAAATACGTGCCAGCAGCCGC	Bacteria	Fusobacteriota	Fusobacteriia	Fusobacteriales	Fusobacteriaceae	Fusobacterium	Fusobacterium mortiferum	0	0.000938086	0	0	0	0	0	0	0.00116822	0	0	0	0	0	0	0	0	0	0	0	0	0	0	0	0	0	0	0	0	0	0	0	0	0	0	0	0	0	0	0	0	0
GGAGGCAGCAGTGGGGAATATTGGACAATGGACCACAAGTCTGATCCAGCAATTCTGTGTGCACGATGACGTTTTTCGGAATGTAAAGTGCTTTCAGTCGGGAAGAAGTCAGTGACGGTACCGACAGAAGAAGCGACGGCTAAATACGTG	Bacteria	Fusobacteriota	Fusobacteriia	Fusobacteriales	Fusobacteriaceae	Fusobacterium	Fusobacterium necrophorum	0	0	0	0	0	0	0	0	0	0	0.000629723	0	0	0	0	0	0	0	0	0	0	0	0	0	0	0	0	0	0	0	0	0	0	0	0	0	0	0	0	0	0	0
TGGGGAATATTGCGCAATGGGGGAAACCCTGACGCAGCGACGCCGCGTGCGGGATGAAGGCCTTCGGGTTGTAAACCGCTTTTGATTGGGAGCAAGCTTTCGGGTGAGTGTACCTTTCGAATAAGCGCCGGCTAACTACGTGCCAGCAGC	Bacteria	Actinobacteriota	Actinobacteria	Bifidobacteriales	Bifidobacteriaceae	Gardnerella	Gardnerella vaginalis	0.00199681	0.00422139	0	0.000350385	0.00231929	0.00288684	0.00123916	0.00174014	0.010514	0.00451467	0.00440806	0.00181653	0	0.00114679	0.00103306	0	0	0.00178571	0	0	0	0	0	0	0	0.000438982	0	0	0	0	0	0	0	0.00245399	0.00100705	0	0.000302725	0.00140351	0	0	0	0
TAGGGAATCTTCCGCAATGGGCGAAAGCCTGACGGAGCAACGCCGCGTGAGTGAAGAAGGATTTCGGTTCGTAAAGCTCTGTTGTTAGGGAAGAATGATTGTATAGTAACTATATACAGTAGAGACGGTACCTAACCAGAAAGCCACGGC	Bacteria	Firmicutes	Bacilli	Staphylococcales	Gemellaceae	Gemella	Gemella sanguinis	0	0	0	0	0	0	0	0	0	0	0	0	0	0.00114679	0.00206612	0.00280308	0	0	0	0.000721501	0	0	0	0	0	0	0	0	0	0.000763359	0.000219346	0.000623441	0	0	0	0.000615385	0	0	0	0	0	0
TGGGGAATTTTGCGCAATGGGGGGAACCCTGACGCAGCAACGCCGCGTGCGGGATGAAGGCCTTCGGGTTGTAAACCGCTTTCAGCAGGGAAGATAGTGACGGTACCTGCAGAAGAAGCCCCGGCTAACTACGTGCCAGCAGCCGCGGTA	Bacteria	Actinobacteriota	Coriobacteriia	Coriobacteriales	Eggerthellaceae	Gordonibacter	Gordonibacter pamelaeae	0	0	0	0.000350385	0	0	0	0	0	0	0	0	0.00199005	0.00114679	0	0	0	0.00178571	0	0	0	0.000337838	0	0.000512383	0	0	0	0	0	0.00381679	0.000109673	0	0	0.00245399	0.0020141	0	0.000100908	0.000701754	0.00158983	0	0.000660066	0.000515464
TAGGGAATTTTCGTCAATGGGGGGAACCCTGAACGAGCAATGCCGCGTGAGTGAGGAAGGTCTTCGGATCGTAAAGCTCTGTTGTAAGAGAAAAACGACATTCATAGGGAATGATGAGTGAGTGATGGTATCTTACCAGAAAGTCACGGC	Bacteria	Firmicutes	Bacilli	Erysipelotrichales	Erysipelotrichaceae	Holdemanella	Holdemanella biformis	0	0	0	0.00140154	0	0	0	0	0	0	0	0	0.0129353	0.0183486	0	0.00140154	0.00488998	0.00357143	0.00162602	0.0468975	0	0.000337838	0	0.000512383	0.00244898	0	0	0.00605327	0.000527426	0.00229008	0.00756745	0.0342893	0.00107335	0	0	0.000615385	0.000100908	0.000701754	0	0	0.000660066	0
TCGGCAATGGGCGAAAGCCTGACCGAGCAACGCCGCGTGAGTGAAGAAGGCCTTCGGGTTGTAAAGCTCTGTTGTGAAGGAAGAACGGCTCATACAGGGAATGGTATGGGAGTGACGGTACTTTACCAGAAAGCCACGGCTAACTACGTG	Bacteria	Firmicutes	Bacilli	Erysipelotrichales	Erysipelotrichaceae	Holdemania	Holdemania filiformis	0	0	0.000311478	0	0	0	0	0	0	0	0	0	0	0.00114679	0	0	0	0	0	0	0	0	0.0010352	0.000512383	0	0	0	0.00121065	0	0	0	0.00187032	0	0.00613497	0	0.00123077	0	0	0	0.000931966	0	0
TGGGGAATATTGCACAATGGAGGAAACTCTGATGCAGCGACGCCGCGTGAGTGAAGAAGTAGTTCGCTATGTAAAGCTCTATCAGCAGGGAAGATAGTGACGGTACCTGACTAAGAAGCTCCGGCTAAATACGTGCCAGCAGCCGCGGTA	Bacteria	Firmicutes	Clostridia	Lachnospirales	Lachnospiraceae	Lachnospira	Lachnospira pectinoschiza	0.00259585	0.00234522	0.00591808	0.00385424	0.00541167	0.00461894	0	0.0295824	0.00233645	0.0174944	0.0100756	0.000908265	0	0	0.00103306	0.00140154	0.00488998	0	0	0	0	0	0.0010352	0	0.000816327	0.00175593	0.000406504	0	0.000527426	0.00152672	0.00186444	0.0168329	0.000715564	0.00245399	0.0151057	0.048	0.000201816	0.0112281	0.000794913	0.000931966	0.0019802	0.00463918
TAGGGAATCTTCCACAATGGACGCAAGTCTGATGGAGCAACGCCGCGTGAGTGAAGAAGGTTTTCGGATCGTAAAGCTCTGTTGTTGGTGAAGAAGGATAGAGGCAGTAACTGGTCTTTATTTGACGGTAATCAACCAGAAAGTCACGGC	Bacteria	Firmicutes	Bacilli	Lactobacillales	Lactobacillaceae	Lactobacillus	Lactobacillus delbrueckii	0	0.00140713	0	0.00140154	0	0	0.00123916	0.00116009	0.00116822	0.000564334	0.00125945	0.00181653	0.0139303	0.00114679	0.0134298	0.0119131	0.0122249	0.00357143	0.00162602	0.0036075	0.0159151	0.00101351	0.00828157	0.000853971	0.00897959	0.00395083	0.00203252	0.00242131	0.00632911	0.00381679	0.000438693	0.00249377	0.00107335	0	0.0020141	0	0	0.00631579	0	0	0.0019802	0
TAGGGAATCTTCCACAATGGACGCAAGTCTGATGGAGCAACGCCGCGTGAGTGAAGAAGGGTTTCGGCTCGTAAAGCTCTGTTGTTGGTGAAGAAGGACAGGGGTAGTAACTGACCTTTGTTTGACGGTAATCAATTAGAAAGTCACGGC	Bacteria	Firmicutes	Bacilli	Lactobacillales	Lactobacillaceae	Lactobacillus	Lactobacillus iners	0.0141773	0.0229831	0	0.000350385	0.00734441	0.0213626	0.00991326	0.0168213	0.0268692	0.0180587	0.0352645	0.013624	0	0.00114679	0.0247934	0.00840925	0.00244499	0.00535714	0.00813008	0.000721501	0.00265252	0	0.0010352	0.000341588	0	0.000877963	0.00121951	0.00242131	0.00158228	0.00305344	0	0.00374065	0.000715564	0.00368098	0.0040282	0.000615385	0.000403633	0.00280702	0	0.00186393	0.000660066	0.00206186
TAGGGAATCTTCCACAATGGACGAAAGTCTGATGGAGCAACGCCGCGTGAATGAAGAAGGCCTTCGGGTCGTAAAATTCTGTTGTCAGAGAAGAACGTGCGTGAGAGTAACTGTTCACGTATTGACGGTATCTGACCAGAAAGCCACGGC	Bacteria	Firmicutes	Bacilli	Lactobacillales	Lactobacillaceae	Lactobacillus	Lactobacillus ruminis	0	0.000469043	0	0	0	0.0271363	0	0	0.00116822	0.000564334	0.000629723	0	0	0.00114679	0	0	0	0	0	0	0	0	0	0.000170794	0	0	0	0.00121065	0	0	0.00350954	0	0	0	0.0271903	0	0.000100908	0.000701754	0	0.0177074	0	0.000515464
TAGGGAATCTTCGGCAATGGACGAAAGTCTGACCGAGCAACGCCGCGTGAGTGAAGAAGGTTTTCGGATCGTAAAACTCTGTTGTTAGAGAAGAACGTTGCATAGAGTGGAAAATTATGCAAGTGACGGTATCTAACCAGAAAGGGACGG	Bacteria	Firmicutes	Bacilli	Lactobacillales	Streptococcaceae	Lactococcus	Lactococcus raffinolactis	0	0	0	0.00105116	0	0	0	0	0	0	0	0	0.00199005	0	0	0	0	0.00178571	0	0.000721501	0	0	0.0010352	0	0	0	0	0.00242131	0.000527426	0	0	0	0	0	0.00302115	0.00246154	0.000100908	0	0	0	0	0.000515464
TAGGGAATCTTCCACAATGGGCGAAAGCCTGATGGAGCAACGCCGCGTGTGTGATGAAGGCTTTCGGGTCGTAAAGCACTGTTGTATGGGAAGAAAAGTTAAGGTAGGGAATGACCTTAGCCTGACGGTACCATACCAGAAAGGGACGGC	Bacteria	Firmicutes	Bacilli	Lactobacillales	Leuconostocaceae	Leuconostoc	Leuconostoc carnosum	0.00199681	0.00187617	0	0	0.00115964	0.000577367	0.00123916	0.00116009	0.00350467	0.00225734	0.00629723	0.0027248	0.00199005	0	0.00103306	0	0	0	0	0.000721501	0	0	0	0	0	0	0	0	0	0	0	0	0	0	0	0	0	0.000701754	0	0	0	0
TGGGGAATCTTCCGCAATGGGCGAAAGCCTGACGGAGCAACGCCGCGTGAACGATGAAGGTCTTAGGATCGTAAAGTTCTGTTGTTAGGGACGAAGGGTAAGAATCATAATAAGGTTTTTATTTGACGGTACCTAACGAGGAAGCCACGG	Bacteria	Firmicutes	Negativicutes	Veillonellales-Selenomonadales	Selenomonadaceae	Megamonas	Megamonas funiformis	0.00239617	0.00281426	0	0.000350385	0.000773096	0.418014	0.00123916	0.00290023	0.0046729	0.188488	0.00503778	0.0027248	0.00199005	0	0.00103306	0.000700771	0	0	0	0.0021645	0	0	0.00207039	0.000512383	0.000816327	0.000438982	0	0	0.00105485	0.00152672	0.00372889	0.00249377	0.000357782	0.00122699	0.21148	0	0.000100908	0.000701754	0.00158983	0.00186393	0.000660066	0.00154639
TGGGGAATCTTCCGCAATGGGCGCAAGCCTGACGGAGCAACGCCGCGTGAGTGAAGAAGGGTTTCGACTCGTAAAGCTCTGTTGTCGGGGACGAATGTGGAGATGGTGAATAACCATTTTCAATGACGGTACCTGACGAGGAAGCCACGG	Bacteria	Firmicutes	Negativicutes	Veillonellales-Selenomonadales	Selenomonadaceae	Mitsuokella	Mitsuokella jalaludinii	0.000399361	0.00281426	0	0	0.000386548	0.0317552	0.00247831	0.00290023	0.0046729	0.00112867	0.000629723	0.000908265	0	0	0	0	0	0	0	0	0	0	0	0	0	0	0	0	0	0	0	0	0	0	0	0	0	0	0	0	0	0
TGGGGGATATTGCGCAATGGGGGAAACCCTGACGCAGCAACGCCGCGTGAAGGAAGAAGGCCTTCGGGTTGTAAACTTCTTTAAGTGTGGAAGATAATGACGGTACACACAGAATAAGCCACGGCTAACTACGTGCCAGCAGCCGCGGTA	Bacteria	Firmicutes	Clostridia	Monoglobales	Monoglobaceae	Monoglobus	Monoglobus pectinilyticus	0	0	0	0	0	0	0	0	0	0	0	0	0	0	0	0	0	0	0	0	0	0	0	0.000170794	0	0	0	0.00121065	0	0	0	0	0	0	0	0.00430769	0	0	0	0	0	0
TGGGGAATATTGCACAATGGGCGCAAGCCTGATGCAGCCATGCCGCGTGTATGAAGAAGGCCTTCGGGTTGTAAAGTACTTTCAGTCGGGAGGAAGGTGGTAAGGTTAATAACCTTATCAATTGACGTTACCGACAGAAGAAGCACCGGC	Bacteria	Proteobacteria	Gammaproteobacteria	Enterobacterales	Morganellaceae	Morganella	Morganella morganii	0	0.000469043	0	0	0	0	0	0	0	0	0	0	0	0	0	0	0	0	0	0	0	0	0	0	0	0	0	0	0	0	0	0	0	0	0	0	0	0	0	0	0	0
TGAGGAATATTGGTCAATGGACGAGAGTCTGAACCAGCCAAGTCGCGTGAGGGAAGACTGCCCTATGGGTTGTAAACCTCTTTTATAAGGGAAGAATAAGTTCTACGTGTAGAATGATGCCTGTACCTTATGAATAAGCATCGGCTAACT	Bacteria	Bacteroidota	Bacteroidia	Bacteroidales	Marinifilaceae	Odoribacter	Odoribacter splanchnicus	0.000199681	0.000469043	0.000155739	0.00175193	0.000773096	0	0.00743494	0.00464037	0.00350467	0.001693	0.00377834	0.00363306	0.000995025	0	0	0	0	0.00178571	0	0	0.0132626	0.00202703	0	0.000853971	0	0.00175593	0	0.00363196	0.00369198	0	0	0.000623441	0	0.00245399	0	0	0	0	0	0	0.000660066	0.000515464
TGGGGAATCTTGCACAATGGGCGGAAGCCTGATGCAGCGACGCCGCGTGCGGGACGAAGGCCTTCGGGTCGTAAACCGCTTTCAGCAGGGACGAGGCCGCGAGGTGACGGTACCTGCAGAAGAAGCCCCGGCTAACTACGTGCCAGCAGC	Bacteria	Actinobacteriota	Coriobacteriia	Coriobacteriales	Atopobiaceae	Olsenella	Olsenella urininfantis	0	0	0	0	0	0	0	0	0	0	0	0	0	0	0	0.000700771	0.00733496	0	0	0.000721501	0	0	0.0010352	0.000170794	0.000816327	0	0	0	0.000527426	0.00152672	0.000219346	0	0	0	0.00100705	0	0	0.00140351	0.0445151	0.000931966	0	0
TGAGGAATATTGGTCAATGGGCGTAAGCCTGAACCAGCCAAGTCGCGTGAGGGATGAAGGTTCTATGGATCGTAAACCTCTTTTATAAGGGAATAAAGTGCGGGACGTGTCCCGTTTTGTATGTACCTTATGAATAAGGATCGGCTAACT	Bacteria	Bacteroidota	Bacteroidia	Bacteroidales	Tannerellaceae	Parabacteroides	Parabacteroides distasonis	0.00978435	0.0032833	0.00124591	0.00700771	0.00502513	0.0034642	0.00495663	0.00348028	0.00584112	0.001693	0.00881612	0.00908265	0.0139303	0	0.00516529	0.00140154	0.00488998	0.00357143	0.00487805	0	0.00795756	0.00641892	0.00724638	0.00256191	0.00734694	0.00307287	0	0.00121065	0	0.000763359	0.00032902	0.00249377	0.00143113	0	0.0221551	0.00123077	0.00504541	0.00561404	0.00238474	0.000931966	0.00132013	0.00154639
TGAGGAATATTGGTCAATGGCCGAGAGGCTGAACCAGCCAAGTCGCGTGAAGGAAGAAGGATCTATGGTTTGTAAACTTCTTTTATAGGGGAATAAAGTGGAGGACGTGTCCTTTTTTGTATGTACCCTATGAATAAGCATCGGCTAACT	Bacteria	Bacteroidota	Bacteroidia	Bacteroidales	Tannerellaceae	Parabacteroides	Parabacteroides merdae	0.00359425	0.0159475	0.00451643	0.00700771	0.00154619	0.00866051	0.0247831	0.012761	0.00350467	0.0112867	0.0207809	0.0345141	0.000995025	0.00229358	0.00103306	0.00210231	0.0220049	0.00535714	0.00813008	0.002886	0.00265252	0.000675676	0.0010352	0.000341588	0.310204	0.00351185	0	0.00121065	0.000527426	0.000763359	0.000438693	0.00311721	0.000715564	0.00245399	0.0040282	0.00369231	0.000201816	0.000701754	0	0.00186393	0.0019802	0.000515464
TGGACAATGGGCGCAAGCCTGATCCAGCTATTCCGCGTGTGGGATGAAGGCCCTCGGGTTGTAAACCACTTTTGTAGAGAACGAAAAGACACCTTCGAATAAAGGGTGTTGCTGACGGTACTCTAAGAATAAGCACCGGCTAACTACGTG	Bacteria	Proteobacteria	Gammaproteobacteria	Burkholderiales	Sutterellaceae	Parasutterella	Parasutterella excrementihominis	0.000399361	0	0.000155739	0.00595655	0.000773096	0	0	0	0	0	0	0	0	0	0.00103306	0	0	0	0	0.000721501	0	0	0.00310559	0	0	0	0	0	0.000527426	0	0	0.00498753	0	0	0	0.00246154	0.000201816	0.00140351	0.00476948	0	0	0.000515464
TCCGCAATGGGCGCAAGCCTGACGGAGCAATGCCGCGTGAGTGAAGAAGGCCTTCGGGTTGTAAAACTCTGTCCTCATCCAAGAGAGAGACCTGTAGTAACTGCCAGGTCTAGGACGGTAGATGAGGAGGAAGCCCCGGCTAACTATGTG	Bacteria	Firmicutes	Clostridia	Peptococcales	Peptococcaceae	Peptococcus	Peptococcus niger	0	0	0	0	0	0	0	0	0	0	0	0	0	0	0	0	0	0	0	0	0	0	0.0010352	0	0	0	0	0	0	0	0	0	0	0	0	0	0	0	0.00556439	0	0	0
TGGGGAATATTGCACAATGGGCGCAAGCCTGATGCAGCAACGCCGCGTGAACGATGAAGGTCTTCGGATCGTAAAGTTCTGTTGCAGGGGAAGATAATGACGGTACCCTGTGAGGAAGCCCCGGCTAACTACGTGCCAGCAGCCGCGGTA	Bacteria	Firmicutes	Clostridia	Peptostreptococcales-Tissierellales	Peptostreptococcaceae	Peptostreptococcus	Peptostreptococcus anaerobius	0	0	0	0	0	0	0	0	0	0	0	0	0.000995025	0	0	0	0	0	0	0	0	0	0	0.000170794	0	0.00131694	0.000406504	0.00121065	0	0.00152672	0	0.000623441	0	0	0	0.000615385	0.000100908	0	0.0755167	0	0	0
TGGGGAATATTGCACAATGGGCGAAAGCCTGATGCAGCAACGCCGCGTGAACGATGAAGGTCTTCGGATCGTAAAGTTCTGTCGCAGGGGAAGATAATGACGGTACCCTGTGAGGAAGCACCGGCTAACTACGTGCCAGCAGCCGCGGTA	Bacteria	Firmicutes	Clostridia	Peptostreptococcales-Tissierellales	Peptostreptococcaceae	Peptostreptococcus	Peptostreptococcus russellii	0.000199681	0	0	0	0	0	0.000619579	0	0	0	0	0	0	0	0	0	0	0	0	0	0	0	0	0	0	0	0	0	0	0	0	0	0	0	0	0	0	0	0	0	0	0
TGGGGAATCTTCCGCAATGGACGAAAGTCTGACGGAGCAACGCCGCGTGAGTGATGAAGGATTTCGGTCTGTAAAGCTCTGTTGTTTATGACGAACGTGCAGTGTGTGAACAATGCATTGCAATGACGGTAGTAAACGAGGAAGCCACGG	Bacteria	Firmicutes	Negativicutes	Acidaminococcales	Acidaminococcaceae	Phascolarctobacterium	Phascolarctobacterium faecium	0.000798722	0.0267355	0.00186887	0.0651717	0	0.00635104	0.000619579	0.000580046	0	0	0.00944584	0.000908265	0.0079602	0.0126147	0.0113636	0.0126139	0.0293399	0.0107143	0.0211382	0.010101	0.0212202	0.00574324	0.010352	0.00324509	0.00653061	0.00746269	0.0097561	0.0133172	0.00949367	0.00763359	0.00383856	0.0180798	0.00608229	0.0147239	0.0171198	0.00369231	0.627245	0.00561404	0.00556439	0.0130475	0.00330033	0.00721649
TGGGGAATCTTCCGCAATGGGCGAAAGCCTGACGGAGCAATGCCGCGTGAGTGATGAAGGAATTCGTTCCGTAAAGCTCTTTTGTTTATGACGAATGTGCAGATTGTGAATAATGATCTGTAATGACGGTAGTAAACGAATAAGCCACGG	Bacteria	Firmicutes	Negativicutes	Acidaminococcales	Acidaminococcaceae	Phascolarctobacterium	Phascolarctobacterium succinatutens	0.000399361	0.000469043	0	0	0.0201005	0.00115473	0.000619579	0.000580046	0	0.0146727	0	0.00817439	0.000995025	0.00573394	0	0.000700771	0	0	0.00162602	0	0	0	0.0010352	0.000512383	0	0.000438982	0.000813008	0	0	0.00229008	0.000109673	0.00187032	0.000357782	0.00245399	0	0	0	0.0105263	0	0	0	0
TGAGGAATATTGGTCAATGGAGGAAACTCTGAACCAGCCAAGTCGCGTGAAGGAAGAATGTCCTAAGGATTGTAAACTTCTTTAGCGAGCGAGTAAGGACTTCCACGTGATGGGAGTTTGAAAGTAGCTCGAGAATAAGTATCGGCTAAC	Bacteria	Bacteroidota	Bacteroidia	Bacteroidales	Porphyromonadaceae	Porphyromonas	Porphyromonas bennonis	0.000199681	0.00234522	0	0	0	0	0	0	0	0	0	0	0	0	0	0	0	0	0	0	0	0	0	0	0	0	0	0	0	0	0	0	0	0	0	0	0	0	0	0	0	0
TGAGGAATATTGGTCAATGGACGAGAGTCTGAACCAGCCAAGTAGCGTGCAGGATGACGGCCCTATGGGTTGTAAACTGCTTTTATAAGGGAATAAAGTGAGTCTCGTGAGACTTTTTGCATGTACCTTATGAATAAGGACCGGCTAATT	Bacteria	Bacteroidota	Bacteroidia	Bacteroidales	Prevotellaceae	Prevotella	Prevotella copri	0.65635	0.0403377	0.728858	0.24527	0.575184	0.0969977	0.651797	0.419374	0.0490654	0.025395	0.0497481	0.0426885	0.173134	0.125	0.0278926	0.0238262	0.132029	0.205357	0.219512	0.178932	0.0132626	0.00777027	0.0300207	0.143296	0.10449	0.208077	0.0565041	0.138015	0.0116034	0.0145038	0.438912	0.145885	0.0100179	0.0711656	0.0292044	0.00861538	0.0323915	0.0168421	0.0310016	0.0587139	0.00726073	0.0530928
TGAGGAATATTGGTCAATGGGCGCTAGCCTGAACCAGCCAAGTAGCGTGCAGGATGACGGCCCTATGGGTTGTAAACTGCTTTTATGCGGGGATAAAGTCACCCACGTGTGGGTGTTTGCAGGTACCGCATGAATAAGGACCGGCTAATT	Bacteria	Bacteroidota	Bacteroidia	Bacteroidales	Prevotellaceae	Prevotella	Prevotella corporis	0.000199681	0.0164165	0	0	0	0.00115473	0	0	0	0.00282167	0.000629723	0	0	0	0	0	0	0	0	0	0	0	0	0	0	0	0	0	0	0	0	0	0	0	0	0	0	0	0	0	0	0
TGAGGAATATTGGTCAATGGACGAGAGTCTGAACCAGCCAAGTAGCGTGCAGGATGACGGCCCTATGGGTTGTAAACTGCTTTTATAGGGGGATAAAGTGTGCCACGTGTGGCATATTGCAGGTACCCTATGAATAAGGACCGGCTAATT	Bacteria	Bacteroidota	Bacteroidia	Bacteroidales	Prevotellaceae	Prevotella	Prevotella stercorea	0.000199681	0.0295497	0	0	0	0.0017321	0	0	0	0.000564334	0.000629723	0	0	0	0	0	0	0	0	0	0	0	0	0	0	0	0	0	0	0	0	0	0	0	0	0	0	0	0	0	0	0
TGGGGAATATTGGACAATGGGGGAAACCCTGATCCAGCCATGCCGCGTGTGTGAAGAAGGTCTTAGGATTGTAAAGCACTTTAAGTTGGGAGGAAGGGCAGTTAACTAATACTTGACTGTTTTGACGTTACCGACAGAATAAGCACCGGC	Bacteria	Proteobacteria	Gammaproteobacteria	Pseudomonadales	Pseudomonadaceae	Pseudomonas	Pseudomonas caeni	0.000399361	0	0	0	0	0	0	0	0	0	0	0	0	0	0	0	0	0	0	0	0	0	0	0	0	0	0	0	0	0	0	0	0	0	0	0	0	0	0	0	0	0
TGGGGAATATTGGACAATGGGGGGAACCCTGATCCAGCCATGCCGCGTGTGTGAAGAAGGCCTTTTGGTTGTAAAGCACTTTAAGCAGTGAAGAAGACCTAACGGTTAATACCCGTTAGCGATGACATTAGCTGCAGAATAAGCACCGGC	Bacteria	Proteobacteria	Gammaproteobacteria	Pseudomonadales	Moraxellaceae	Psychrobacter	Psychrobacter celer	0	0	0	0	0	0	0.000619579	0	0	0	0.000629723	0	0	0	0	0	0	0	0	0	0	0	0	0	0	0	0	0	0	0	0	0	0	0	0	0	0	0	0	0	0	0
ACGGGAGGCAGCAGTGGGGAATATTGCACAATGGAGGAAACTCTGATGCAGCGATGCCGCGTGAGGGAAGAAGGTTTTAGGATTGTAAACCTCTGTCTTCAGGGACGAAAAAAGACGGTACCTGAGGAGGAAGCTCCGGCTAACTACGTG	Bacteria	Firmicutes	Clostridia	Oscillospirales	Ruminococcaceae	Ruminococcus	Ruminococcus bicirculans	0.000399361	0.00938086	0.00934434	0.0119131	0.00502513	0.00288684	0.000619579	0.000580046	0.00350467	0.00112867	0.00314861	0.000908265	0.0039801	0	0.00413223	0.000700771	0	0.0375	0.0341463	0.001443	0	0.00472973	0.00414079	0.000170794	0.00163265	0.00131694	0	0.00363196	0.00105485	0.00229008	0.000219346	0.00935162	0.00107335	0.00858896	0.00302115	0.000615385	0.000706357	0.00631579	0.00158983	0.000931966	0.0211221	0.000515464
TGGGGGATATTGCGCAATGGGGGCAACCCTGACGCAGCAACGCCGCGTGAAGGATGAAGGTTTTCGGATTGTAAACTTCTTTTATTAAGGACGAAAAATGACGGTACTTAATGAATAAGCTCCGGCTAACTACGTGCCAGCAGCCGCGGT	Bacteria	Firmicutes	Clostridia	Oscillospirales	Ruminococcaceae	Ruminococcus	Ruminococcus bromii	0.000599042	0.000938086	0.00498365	0.00315347	0	0	0.00247831	0.000580046	0.00116822	0.020316	0.0352645	0.000908265	0.00895522	0.00114679	0.00929752	0.00630694	0.0366748	0.0178571	0.0130081	0.0151515	0.0344828	0.172297	0.100414	0.00170794	0.00244898	0.00351185	0.0378049	0.0121065	0.00949367	0.00610687	0.010419	0.0349127	0.182469	0.0171779	0.0725076	0.00307692	0.133804	0.00491228	0.00556439	0.0139795	0.00594059	0.00515464
TGGGGAATATTGCACAATGGGGGAAACCCTGATGCAGCGATGCCGCGTGGAGGAAGAAGGTTTTCGGATTGTAAACTCCTGTTGAAGAGGACGATAATGACGGTACTCTTTTAGAAAGCTCCGGCTAACTACGTGCCAGCAGCCGCGGTA	Bacteria	Firmicutes	Clostridia	Oscillospirales	Ruminococcaceae	Ruminococcus	Ruminococcus callidus	0.00279553	0.000938086	0.000155739	0.00385424	0.000773096	0.00230947	0.000619579	0	0.00116822	0.00112867	0.000629723	0.000908265	0.000995025	0	0.00103306	0.00140154	0.00244499	0.00357143	0.00162602	0.001443	0.0212202	0.00236486	0.00310559	0.000512383	0.000816327	0.000438982	0	0.0108959	0.00158228	0.00229008	0.000658039	0.0317955	0.00214669	0.00122699	0.00906344	0.00861538	0.00110999	0.0870175	0.00158983	0.0027959	0.0165017	0.00154639
TGGGGAATATTGCACAATGGAGGGAACTCTGATGCAGCGATGCCGCGTGGAGGAAGAAGGTTTTCGGATTGTAAACTCCTTTTATCAGGGACGATAATGACGGTACCTGAAGAAAAAGCTCCGGCTAACTACGTGCCAGCAGCCGCGGTA	Bacteria	Firmicutes	Clostridia	Oscillospirales	Ruminococcaceae	Ruminococcus	Ruminococcus champanellensis	0	0.000469043	0	0	0	0	0	0.000580046	0	0	0	0	0.0039801	0	0.0144628	0	0	0.00357143	0	0.000721501	0	0	0	0	0	0.000877963	0.000406504	0.00121065	0	0	0.000109673	0.000623441	0.00465116	0.00490798	0.00100705	0	0	0	0.000794913	0.00186393	0.000660066	0.000515464
TGGGGAATATTGCACAATGGGGGAAACCCTGATGCAGCGATGCCGCGTGGAGGAAGAAGGTTTTCGGATTGTAAACTCCTGTCTTAAAGGACGATAATGACGGTACTTTAGGAGGAAGCTCCGGCTAACTACGTGCCAGCAGCCGCGGTA	Bacteria	Firmicutes	Clostridia	Oscillospirales	Ruminococcaceae	Ruminococcus	Ruminococcus flavefaciens	0	0	0	0.00140154	0	0	0	0	0	0	0	0	0.000995025	0	0	0	0.00244499	0.00178571	0	0	0	0.000337838	0	0	0.00163265	0	0	0.00363196	0	0	0	0.000623441	0	0	0.00302115	0	0.000100908	0.00140351	0	0	0	0.00257732
TAGGGAATCTTCCACAATGGACGAAAGTCTGATGGAGCAACGCCGCGTGAGTGAAGAAGGATTTCGGTTCGTAAAACTCTGTTGCGAGGGAAGAACAAGTACGAAGTAACTACTCGTACCTTGACGGTACCTCGTTAGAAAGCCACGGCT	Bacteria	Firmicutes	Bacilli	Bacillales	Planococcaceae	Savagea	Savagea faecisuis	0	0.000469043	0	0	0	0	0	0	0	0	0	0	0	0	0	0	0	0	0	0	0	0	0	0	0	0	0	0	0	0	0	0	0	0	0	0	0	0	0	0	0	0
TGGGGAATTTTGCGCAATGGGGGCAACCCTGACGCAGCAACGCCGCGTGCGGGACGAAGGCGTCCGCGTCGTAAACCGCTTTCAGCGGGGAACACCTAACGAGGGTACCCGCAGAAGAAGCCCCGGCTAAATACGTGCCAGCAGCCGCGG	Bacteria	Actinobacteriota	Coriobacteriia	Coriobacteriales	Eggerthellaceae	Senegalimassilia	Senegalimassilia anaerobia	0	0	0	0.000350385	0	0	0	0	0	0	0	0	0	0.0172018	0.00413223	0.00210231	0.00244499	0.00178571	0.00487805	0.00865801	0	0.000337838	0	0.000512383	0.00326531	0.000877963	0.0105691	0.00242131	0.00527426	0.00152672	0.000877385	0.0074813	0.000357782	0.0159509	0	0	0.000100908	0	0.00158983	0.00186393	0	0
TGGGGAATTTTGCGCAATGGGGGCAACCCTGACGCAGCGACGCCGCGTGCGGGACGAAGTCATTCGTGACGTAAACCGCTTTCAGCGAGGAAGAACCATGACGGTACTCGCAGAAGAAGCCCCGGCTAACTACGTGCCAGCAGCCGCGGT	Bacteria	Actinobacteriota	Coriobacteriia	Coriobacteriales	Eggerthellaceae	Slackia	Slackia isoflavoniconvertens	0	0	0	0	0	0.00404157	0.000619579	0	0.00233645	0.000564334	0	0	0.000995025	0.0137615	0.00516529	0.00280308	0	0	0	0.000721501	0.00265252	0	0.0010352	0.000341588	0	0	0	0.00121065	0	0	0.000109673	0	0	0	0	0	0	0.00140351	0.00794913	0	0	0
TAGGGAATTTTCGGCAATGGGGGAAACCCTGACCGAGCAACGCCGCGTGAGTGATGACGGCCTTCGGGTTGTAAAGCTCTGTTGTAAGGGAAGAACGGTAGATAGAGAATATCTAAGTGACGGTACCTTACCAGAAAGCCACGGCTAACT	Bacteria	Firmicutes	Bacilli	Erysipelotrichales	Erysipelotrichaceae	Solobacterium	Solobacterium moorei	0	0	0	0	0	0	0	0	0	0	0	0	0	0	0	0.00280308	0	0	0	0	0.00265252	0	0	0.000170794	0	0	0	0	0	0.000763359	0	0	0	0	0	0	0	0	0	0	0	0
TAGGGAATCTTCGGCAATGGGGGCAACCCTGACCGAGCAACGCCGCGTGAGTGAAGAAGGTTTTCGGATCGTAAAGCTCTGTTGTAAGAGAAGAACGAGTGTGAGAGTGGAAAGTTCACACTGTGACGGTATCTTACCAGAAAGGGACGG	Bacteria	Firmicutes	Bacilli	Lactobacillales	Streptococcaceae	Streptococcus	Streptococcus gordonii	0	0	0	0.000350385	0	0	0	0	0	0	0	0	0.0039801	0.00458716	0.00103306	0	0	0	0	0.001443	0	0	0.0010352	0.000341588	0	0	0	0	0.00105485	0.0145038	0.000109673	0	0.000357782	0	0	0	0.000504541	0	0	0	0.000660066	0
CGGCAATGGGGGCAACCCTGACCGAGCAACGCCGCGTGAGTGAAGAAGGTTTTCGGATCGTAAAGCTCTGTTGTTAGAGAAGAACGGTAATGGGAGTGGAAAATCCATTACGTGACGGTAACTAACCAGAAAGGGACGGCTAACTACGTG	Bacteria	Firmicutes	Bacilli	Lactobacillales	Streptococcaceae	Streptococcus	Streptococcus parauberis	0	0.000469043	0	0	0	0	0	0	0	0	0	0	0	0	0	0	0	0	0	0	0	0	0	0	0	0	0	0	0	0	0	0	0	0	0	0	0	0	0	0	0	0
TGGGGAATTTTGGACAATGGGGGCAACCCTGATCCAGCCATGCCGCGTGCAGGATGAAGGCCTTCGGGTTGTAAACTGCTTTTGTCAGGGACGAAAAGGACCGTGTTAATACCATGGTCTGCTGACGGTACCTGAAGAATAAGCACCGGC	Bacteria	Proteobacteria	Gammaproteobacteria	Burkholderiales	Sutterellaceae	Sutterella	Sutterella wadsworthensis	0.0125799	0	0.000155739	0	0	0	0	0.00348028	0.00584112	0.013544	0	0.027248	0	0.00114679	0	0.000700771	0.00244499	0	0	0.000721501	0	0	0	0	0	0.000438982	0.000406504	0	0	0	0	0	0	0.00122699	0	0	0	0	0	0.000931966	0	0
TCGGCAATGGGCGAAAGCCTGACCGAGCAACGCCGCGTGAATGATGAAGGCCTTCGGGTTGTAAAATTCTGTTATAAGGGAAGAACGACTTTAGTAGGAAATGGCTAGAGTGTGACGGTACCTTATGAGAAAGCCACGGCTAACTACGTG	Bacteria	Firmicutes	Bacilli	Erysipelotrichales	Erysipelotrichaceae	Turicibacter	Turicibacter sanguinis	0	0	0.00498365	0.0178697	0	0.00866051	0.00123916	0.00232019	0.00584112	0.000564334	0.00125945	0.0027248	0.081592	0.0332569	0.052686	0.138753	0.112469	0.0803571	0.0813008	0.038961	0.0557029	0.561824	0.0693582	0.052263	0.04	0.593503	0.312195	0.457627	0.431962	0.0389313	0.203773	0.069202	0.0214669	0.341104	0.158107	0.154462	0.00908174	0.147368	0.0381558	0.500466	0.165017	0.0484536
[truncated: 2 more columns]
